# Supplementary material for: A new approach for prediction of tumor sensitivity to targeted drugs based on functional data
Source: BMC Bioinformatics. 2013 Jul 29;14:239. doi: 10.1186/1471-2105-14-239 (PMC3750584; doi:10.1186/1471-2105-14-239)
Supplement: Additional file 2 — Drug ScreenIC50 dataset. The experimentally measured IC50’s in nM for four cell cultures (Bailey, Charley, Sy, Cora) across 60 drugs. [file 1471-2105-14-239-S2.xlsx]

## Sheet: Sheet1
Drug Name	Bailey	Charley	Sy	Cora
Veliparib (ABT-888)	10000	10000	100000	100000
Selumetinib (AZD6244)	10000	10000	100000	100000
Bortezomib	10000	10000	100000	251.334
Bosutinib (SKI-606)	3509.52	10000	3673.15	100000
Dasatinib	246.104	198.817	2135.88	434.454
Erlotinib	10000	10000	100000	100000
Panobinostat (LBH-589)	327.602	578.371	3457.76	121.773
Pazopanib (GW-786034)	10000	10000	100000	100000
PI-103	10000	10000	100000	100000
Rapamycin (sirolimus)	10000	10000	100000	100000
Sorafenib	10000	10000	100000	100000
Temsirolimus (CCI-779)	29.5659	9.26673	440.389	55.8168
Vorinostat (SAHA)	1286.44	1487.76	4076.81	2532.37
Obatoclax (GX15-070)	3574.43	3144.95	100000	6778.66
Crizotinib (PF-2341066)	1548.55	857.579	2937.01	1334.33
MK-2206	598.881	605.023	2441.34	203.037
Vismodegib (GDC-0449)	10000	10000	100000	100000
Alisertib (MLN8237)	10000	16.7823	100000	100000
SNS-032 (BMS-387032)	1318.01	447.886	3170.17	365.28
Decitabine (5-azacytadine)	10000	10000	100000	100000
Carfilzomib	16.908	12.2936	311.532	263.59
Imatinib	2729.68	10000	100000	100000
BIX 01294	1241.55	1149.08	2327.25	1380.5
BMS-754807	39.5072	14.54	4131.43	107.493
Chromeceptin	10000	10000	100000	100000
Taurolidine	10000	10000	100000	100000
Picropodophyllin (PPP)	1772.25	2996.65	2627.24	5028.2
SJ-172550	10000	10000	100000	100000
Barasertib (AZD1152-HQPA)	10000	10000	100000	100000
Ruxolitinib (INCB018424)	10000	10000	128.003	100000
Cediranib (AZD2171)	1613.01	1868.78	1241.24	1043.79
Lapatinib	10000	10000	100000	100000
Sunitinib	3390.56	110.658	1258.14	279.742
Trichostatin A	790.17	178.091	132.979	669.921
Tozasertib (VX-680)	5057.08	16.0043	113.517	1419.88
Enzastaurin	280.495	10000	100000	100000
PD0332991	18.3634	10000	2398.24	155.638
Valproate	10000	10000	100000	100000
Irinotecan	1783.71	1277.42	1887.35	1577.72
Vincristine	10000	10000	100000	100000
Resveratrol	10000	10000	100000	100000
Zibotentan (ZD4054)	171.23	15.1284	100000	100000
SP600125	10000	10000	100000	100000
Ponatinib (AP24534)	10000	10000	100000	100000
BIX 02188	10000	12.5098	100000	1380.5
RO4929097	10000	10000	100000	100000
Prednisone	10000	1	100000	100000
Curcumin	147.124	8.83828	100000	100000
Nicotinamide	10000	10000	100000	100000
Sodium butyrate	10000	10000	100000	100000
ActinomycinD	10000	10000	100000	100000
GANT61	3056.38	120.871	4257.54	100000
Quinacrine	10000	2.11743	100000	100000
Itraconazole	22.8417	18.4958	100000	100000
NAC	10000	10000	100000	100000
Temozolomide	10000	10000	100000	100000
Aurothiomalate	10000	10000	100000	100000
Carboplatin	10000	10000	100000	100000
(OSI-906)	10000	27.7493	12.6888	173.877
Pelitinib (EKB-569)	230.305	45.0002	100000	1563.82
