# Supplementary material for: A new approach for prediction of tumor sensitivity to targeted drugs based on functional data
Source: BMC Bioinformatics. 2013 Jul 29;14:239. doi: 10.1186/1471-2105-14-239 (PMC3750584; doi:10.1186/1471-2105-14-239)
Supplement: Additional file 3 — Drug Screen PanelEC50. The EC50 values in nM for 404 targets for 46 drugs. [file 1471-2105-14-239-S3.xlsx]

## Sheet: Sheet1
Drug Name		AAK1	ABCG2	ABCB1	ABL1	ABL2	ACVR1	ACVR1B	ACVR2A	ACVR2B	ACVRL1	ADCK4	AKT1	AKT2	AKT3	ALK	ANKK1	AURKA	AURKB	AURKC	AXL	BCL2	BCL2A1	BCL2L2	BCL2L10	BCLXL	BLK	BMP2K	BMPR1A	BMPR1B	BMPR2	BMX	BRAF	BRSK1	BRSK2	BTK	CABC1	CAMK1	CAMK1D	CAMK1G	CAMK2A	CAMK2B	CAMK2D	CAMK2G	CAMK4	CAMKK1	CAMKK2	CDC2L1	CDC2L2
Veliparib (ABT-888)
Selumetinib (AZD6244)
Bortezomib
Bosutinib (SKI-606)					0.5	0.5															174											7.9				2.5			92					184
Dasatinib					0.53	0.17	620	300	210	570	460																0.21					1.4	500			1.1	190
Erlotinib		1200			310	200						2500				1200		2200	1400	600							190	1200									1900
Panobinostat (LBH-589)
Pazopanib (GW-786034)		2900			2000	3000				2400						2200		7100		750							2600	8800		4266			730					2100		3700								2100	1300
PI-103																																	2900
Rapamycin (sirolimus)
Sorafenib					680	2900													440	210	4500												22
Temsirolimus (CCI-779)
Vorinostat (SAHA)
Obatoclax (GX15-070)																						1110	5000	7010	2150	4690
Crizotinib (PF-2341066)																4.5					322
MK-2206													5	12	65
Vismodegib (GDC-0449)			1400	3000
Alisertib (MLN8237)																		1.2	396.5
SNS-032 (BMS-387032)																		7400																														98	48
Decitabine (5-azacytadine)
Carfilzomib
Imatinib					12	10																					520
BIX 01294
BMS-754807																		9	25																	3797
Chromeceptin
Taurolidine
Picropodophyllin (PPP)
SJ-172550
Barasertib (AZD1152-HQPA)																	1500	590	7.2	4.4	390						1500																					1200	1000
Ruxolitinib (INCB018424)
Cediranib (AZD2171)					260
Lapatinib
Sunitinib		11			800	1000							2700			170	310	1700	380	220	9						65	5.5			570			3500	1100			970	510	440	80	1400	420	690	890	420	1500
Trichostatin A
Tozasertib (VX-680)		290			13	4	1900									3100	5600	6	30	6.3	210						2200	65			7100	2600				4400			4900									290	260
Enzastaurin
PD0332991
Valproate
Irinotecan
Vincristine
Resveratrol
Zibotentan (ZD4054)
SP600125													1000
Ponatinib (AP24534)
BIX 02188
RO4929097
Prednisone
Curcumin
Nicotinamide
Sodium butyrate
ActinomycinD
GANT61
Quinacrine
Itraconazole
NAC
Temozolomide
Aurothiomalate
Carboplatin
(OSI-906)
Pelitinib (EKB-569)		3500			530	370						6100				7100					920						78	2200				7400				4900			5900							5100	2500
[truncated: 356 more columns]
