# Supplementary material for: A new approach for prediction of tumor sensitivity to targeted drugs based on functional data
Source: BMC Bioinformatics. 2013 Jul 29;14:239. doi: 10.1186/1471-2105-14-239 (PMC3750584; doi:10.1186/1471-2105-14-239)
Supplement: Additional file 4 — Cross validation results. The detailed results of the 10 fold cross validation error estimates for the tumor cultures Bailey, Charley, Sy and Cora. [file 1471-2105-14-239-S4.xlsx]

## Sheet: Bailey
					Bailey Cell Culture
10 fold Cross Validation runs Mean Absolute Error (MAE)
Run 1	Run 2	Run 3	Run 4	Run 5	Average			Indivdual Drug MAEs
MAE	MAE	MAE	MAE	MAE	MAE		drug names	Run 1	Run 2	Run 3	Run 4	Run 5	Average MAE
0.10853	0.0710555	0.0766544	0.0744307	0.0676523	0.0796645		Veliparib (ABT-888)	0	1.51704e-07	0	3.1481e-07	3.11619e-07	1.55626e-07
							Selumetinib (AZD6244)	0	2.23365e-06	0	2.51848e-06	0	9.50426e-07
							Bortezomib	0	2.37037e-06	4.86905e-06	4.58364e-06	0	2.36461e-06
							Bosutinib (SKI-606)	0.0156292	0.0477344	0.00791468	0.0115207	0.0341458	0.023389
							Dasatinib	0.667852	0.0525476	0.0626026	0.0439102	0.0156482	0.168512
							Erlotinib	0	0.00180422	0.00182	0.00185483	0.008	0.00269581
							Panobinostat (LBH-589)	0.121484	0.121484	0.0399468	0.0333087	0.045955	0.0724356
							Pazopanib (GW-786034)	0	0.00894027	0.00945824	0.00894027	0.00751529	0.00697081
							PI-103	0	8.64546e-05	0.367007	8.55784e-05	0	0.0734357
							Sorafenib	0	0.0109739	0.00937849	0.00928344	0.0109739	0.00812196
							Vorinostat (SAHA)	0.124708	0.048891	0.048891	0.00546716	0.0064497	0.0468815
							Obatoclax (GX15-070)	0.0500693	0.0828237	0.0828237	0.102915	0.00389284	0.064505
							Crizotinib (PF-2341066)	0.0180669	0.00729908	0.106556	0.102023	0.0161837	0.0500258
							MK-2206	0.00496671	0.00117351	0.0258934	0.0158573	0.00262599	0.0101034
							Vismodegib (GDC-0449)	0	0	0	0	0	0
							Alisertib (MLN8237)	0	0.00137174	0.00116635	0.501185	0.00137174	0.101019
							SNS-032 (BMS-387032)	0.0029682	0.0557969	0.00962047	0.0179099	0.00962047	0.0191832
							Carfilzomib	0.0499429	0.719763	0.393095	0.393095	0.393095	0.389798
							Imatinib	0.0931869	0.0410136	0.0482814	0.0410136	0.0593233	0.0565637
							BIX 01294	0.0439835	0.240619	0.133565	0.239193	0.050611	0.141594
							BMS-754807	0.745783	0.279703	0.252048	0.256198	0.281308	0.363008
							SJ-172550	0	0	0	1.51704e-07	0.25	0.05
							Barasertib (AZD1152-HQPA)	0	0.000797981	0	0	0	0.000159596
							Ruxolitinib (INCB018424)	0	1.24464e-06	6.51832e-07	0	0	3.79293e-07
							Cediranib (AZD2171)	0.0688955	0.0478924	0.0705345	0.0360541	0.0495635	0.054588
							Lapatinib	0	9.1793e-05	0.000242879	9.1793e-05	0	8.5293e-05
							Sunitinib	0.125442	0.000150933	0.000150933	0.000467657	0.0249843	0.0302392
							Trichostatin A	0.118259	0.0109169	0.00528909	0.0424413	0.0424413	0.0438695
							Tozasertib (VX-680)	0.00793619	0.00891508	0.0371162	0.040252	0.0509167	0.0290272
							Enzastaurin	0.700706	0.349314	0.349314	0.364957	0.260808	0.40502
							PD0332991	0.69298	0.392889	0.203234	0.392889	0.293568	0.395112
							Valproate	0	0	0	0	0	0
							Resveratrol	0	1.53176e-06	2.49295e-06	1.78089e-06	0	1.16112e-06
							Zibotentan (ZD4054)	0.0469242	0.255659	0.433738	0.212373	0.433738	0.276486
							SP600125	0	0	0.184861	3.93512e-05	3.93512e-05	0.0369879
							Ponatinib (AP24534)	0	0	0.0142709	0.0142709	0.0142709	0.00856257
							BIX 02188	0	0	0	3.11619e-07	0	6.23238e-08
							RO4929097	0	0	0	0	0	0
							Curcumin	0.745783	0.264744	0.349535	0.350844	0.349314	0.412044
							Sodium butyrate	0	0	0	0	0	0
							GANT61	0.144498	0.0467019	0.114001	0.000627979	0.240113	0.109188
							Aurothiomalate	0	2.93353e-07	0	0	0	5.86706e-08
							(OSI-906)	0	0.000171468	0.000145794	0	0	6.34523e-05
							Pelitinib (EKB-569)	0.18524	0.0261642	0.0102847	0.0358723	0.020226	0.0555575

## Sheet: Charley
					Charley Cell Culture
10 fold Cross Validation runs Mean Absolute Error (MAE)
Run 1	Run 2	Run 3	Run 4	Run 5	Average			Indivdual Drug MAEs
MAE	MAE	MAE	MAE	MAE	MAE		drug names	Run 1	Run 2	Run 3	Run 4	Run 5	Average MAE
0.0959381	0.101788	0.0816187	0.0791787	0.0788674	0.0874782		Veliparib (ABT-888)	3.21323e-07	3.21323e-07	0	3.28017e-07	3.28017e-07	2.59736e-07
							Selumetinib (AZD6244)	2.57058e-06	2.57058e-06	0	2.62413e-06	2.62413e-06	2.07789e-06
							Bortezomib	5.02067e-06	5.02067e-06	5.12526e-06	0	5.12526e-06	4.05837e-06
							Bosutinib (SKI-606)	0.00276824	0.00276824	0	0	0.00282591	0.00167248
							Dasatinib	0.0667108	0.120121	0.119533	0.0404739	0.0504845	0.0794645
							Erlotinib	0.066967	0	0.008	0	0	0.0149934
							Panobinostat (LBH-589)	0	0	0	0	0	0
							Pazopanib (GW-786034)	0	0	0.008	0.0195152	0.0195152	0.0094061
							PI-103	0.000110214	0.000110214	0.00011251	0	0	6.65874e-05
							Rapamycin (sirolimus)	0	0.0205647	0.0209931	0.021851	0.0209931	0.021279
							Sorafenib	0.00786227	0.00786227	0.00786227	0.00446052	0.00786227	0.00718192
							Temsirolimus (CCI-779)	0.0265745	0.0549606	0.000934312	0.00634754	0.0555827	0.0209548
							Vorinostat (SAHA)	0.350607	0.0510001	0.166806	0.0394304	0.0550347	0.132576
							Obatoclax (GX15-070)	0.0228624	0.0287487	0.0025332	0.00794744	0.100018	0.032422
							Crizotinib (PF-2341066)	1.08446e-06	1.08446e-06	1.10706e-06	0	1.10706e-06	8.76608e-07
							MK-2206	0.164041	0.164041	0.0720288	0.164041	0.164041	0.145639
							Vismodegib (GDC-0449)	0.139669	0.453898	0.081123	0.553411	0.227315	0.291083
							Alisertib (MLN8237)	0.392474	0.392474	0.392057	0.392057	0.392057	0.392224
							SNS-032 (BMS-387032)	0.000790574	0.000790574	0	0.000807044	0.000807044	0.000639047
							Carfilzomib	0.0988472	0.0872888	0.0869178	0.0412101	0.269757	0.116804
							Imatinib	0	0.000244141	0	0.000244141	0	9.76563e-05
							BIX 01294	0	0	0	3.28017e-07	0	6.56033e-08
							BMS-754807	0	0	0	0	0	0
							SJ-172550	0	0	2.62413e-06	0	0	5.24827e-07
							Barasertib (AZD1152-HQPA)	0.122374	0.000436726	0.00135404	0.0102298	0.0175731	0.0303936
							Ruxolitinib (INCB018424)	0	5.02067e-06	5.12526e-06	0	5.12526e-06	3.05424e-06
							Cediranib (AZD2171)	0.0576491	0.0576491	0.000282199	0.0119462	0.371177	0.0997408
							Lapatinib	0.0933828	0.553411	0.0758175	0.0758175	0.0379088	0.167268
							Sunitinib	0	0	0.535656	0	0	0.107131
							Trichostatin A	2.57058e-06	0	2.62413e-06	2.62413e-06	0	1.56377e-06
							Tozasertib (VX-680)	0	3.21323e-07	3.28017e-07	3.28017e-07	0	1.95471e-07
							Enzastaurin	0	0	0	0	0	0
							PD0332991	0	2.57058e-06	0	0	0	5.14116e-07
							Valproate	0.170929	0.433158	0.432769	0.432769	0.20844	0.335613
							Resveratrol	0	4.01653e-05	4.10021e-05	4.10021e-05	4.10021e-05	3.26343e-05
							Zibotentan (ZD4054)	0	0	0	0.0105044	0	0.00210087
							SP600125	0.529817	0.235733	0.233474	0.432769	0.288382	0.344035
							Ponatinib (AP24534)	3.21323e-07	3.21323e-07	0	3.28017e-07	0	1.94132e-07
							BIX 02188	0.636364	0.433158	0.432769	0.432769	0.288382	0.444688
							RO4929097	0	0	0	0	0	0
							Curcumin	0.433158	0.433158	0.529199	0.432769	0.416992	0.449055
							Sodium butyrate	3.21323e-07	0	0	0	3.28017e-07	1.29868e-07
							GANT61	0.0662083	0.164041	0.0720288	0.164041	0.164041	0.126072
							Aurothiomalate	0.529817	0.553411	0.310919	0.188406	0.310919	0.378695

## Sheet: Cora
					Cora Cell Culture
10 fold Cross Validation runs Mean Absolute Error (MAE)
Run 1	Run 2	Run 3	Run 4	Run 5	Average			Indivdual Drug MAEs
MAE	MAE	MAE	MAE	MAE	MAE		drug names	Run 1	Run 2	Run 3	Run 4	Run 5	Average MAE
0.0836314	0.0805248	0.0631578	0.0890176	0.100414	0.083349		Veliparib (ABT-888)	0	0	0	0.0100003	0	0.00200007
							Selumetinib (AZD6244)	0	0	0	0	0	0
							Bortezomib	0.15801	0.193717	0.033772	0.425283	0.109698	0.184096
							Bosutinib (SKI-606)	0.0237769	0.894426	0	0.0129167	0	0.186224
							Dasatinib	0.129568	0.0156789	0.0172169	0.17849	0.0205979	0.0723104
							Erlotinib	0.00727319	0.0104675	0	0.00453251	0	0.00445465
							Panobinostat (LBH-589)	0.19927	0.576926	0.0560643	0.0827906	0.42766	0.268542
							Pazopanib (GW-786034)	0.0252771	0	0	0.0216177	0.021161	0.0136112
							PI-103	0.0101161	0.0101161	0	0	0	0.00404645
							Sorafenib	0	0.00904225	0	0	1	0.201808
							Vorinostat (SAHA)	0.0146965	0.00920731	0.330176	0.0413115	0.106254	0.100329
							Obatoclax (GX15-070)	0.0571282	0.0111638	0.017047	0.116321	0.116321	0.0635962
							Crizotinib (PF-2341066)	0.104651	0.272623	0.015888	0.0990111	0.023919	0.103218
							MK-2206	0.354672	0.147418	0.472302	0.375958	0.176025	0.305275
							Vismodegib (GDC-0449)	1.22339e-06	3.45585e-07	0	3.52964e-07	0	3.84388e-07
							Alisertib (MLN8237)	0	0	0	0	0	0
							SNS-032 (BMS-387032)	0.0344322	0.306862	0.14866	0.306862	0.306862	0.220736
							Carfilzomib	0.42766	0.0457208	0.0418125	0.317952	0.314942	0.229618
							Imatinib	0	0	0	0	0.010833	0.00216659
							BIX 01294	0.000439749	0.0681889	0.303754	0.445787	0.0144723	0.166528
							BMS-754807	0.542716	0.205514	0.541721	1.6858e-05	0.27477	0.312948
							SJ-172550	0	0	0	0	0	0
							Barasertib (AZD1152-HQPA)	0.00221131	0.00221131	0	0	0.00221131	0.00132679
							Ruxolitinib (INCB018424)	0.0100027	0	0	0	0.0100027	0.00400108
							Cediranib (AZD2171)	0.0703267	0.0730901	0.143486	0.144301	0.00346519	0.0869338
							Lapatinib	0	0	0	0.0100053	0	0.00200106
							Sunitinib	0.0576656	0.0198047	0.00166455	0.0275941	0.0424566	0.0298371
							Trichostatin A	0.160154	0.284102	0.022523	0.400183	0.20025	0.213442
							Tozasertib (VX-680)	0.111411	0.110226	0.0275101	0.176786	0.176786	0.120544
							Enzastaurin	0	0	0	0.0100027	0	0.00200054
							PD0332991	0.42766	0.0457208	0.405473	0.199632	0.42766	0.301229
							Valproate	0	0	0	0.00066967	0	0.000133934
							Resveratrol	0	3.65129e-05	0	3.65129e-05	0	1.46052e-05
							Zibotentan (ZD4054)	0	0	0	0	0.01	0.00200001
							SP600125	0.0100423	0	0	0.0100423	7.76033e-05	0.00403245
							Ponatinib (AP24534)	0.00260693	0	0	0.00260693	0.192109	0.0394646
							BIX 02188	0.0370299	0.00160234	0.0147173	0.28558	0.232306	0.114247
							RO4929097	0	0	0	0	0.0100003	0.00200007
							Curcumin	0.500275	0	0	0.0100027	0	0.102056
							Sodium butyrate	7.41162e-07	0	0	0	3.49249e-07	2.18082e-07
							GANT61	0	0	0	0.00104042	0.00104042	0.000416166
							Aurothiomalate	0	0.0100003	0	0	0	0.00200007
							(OSI-906)	0.200214	0.212052	0.018397	0.105889	0.0927605	0.125862
							Pelitinib (EKB-569)	0.000493023	0.00717433	0.166757	0.0935515	0.0935515	0.0723054

## Sheet: Sy
					Sy Cell Culture
10 fold -Cross Validation runs Mean Absolute Error (MAE)
Run 1	Run 2	Run 3	Run 4	Run 5	Average			Indivdual Drug MAEs
MAE	MAE	MAE	MAE	MAE	MAE		drug names	Run 1	Run 2	Run 3	Run 4	Run 5	Average MAE
0.0627611	0.0688231	0.0769003	0.0737502	0.0792216	0.0722913		Veliparib (ABT-888)	0	3.08471e-07	0	0	2.99279e-07	1.2155e-07
							Selumetinib (AZD6244)	0	0	0	2.46777e-06	0	4.93554e-07
							Bortezomib	0	4.81987e-06	4.72347e-06	4.81987e-06	4.81987e-06	3.83661e-06
							Bosutinib (SKI-606)	0.00694847	0.0838108	0.00694847	0.0086006	0.00694847	0.0226514
							Dasatinib	0.00103942	0.0153884	0.0246531	0.0750773	0.0536516	0.033962
							Erlotinib	0	0.00538926	0.00208046	0.00747077	0	0.0029881
							Panobinostat (LBH-589)	0.0722192	0.0833748	0.227813	0.0722192	0.227813	0.136688
							Pazopanib (GW-786034)	0.00783674	0.00842848	0	0.00686795	0.00808191	0.00624302
							PI-103	0	0	0	8.47139e-05	0	1.69428e-05
							Sorafenib	0	0.00918967	0.0109739	0.00891582	0	0.00581589
							Vorinostat (SAHA)	0.00303532	0.0248295	0.00303532	0.05317	0.119992	0.0408123
							Obatoclax (GX15-070)	8.32873e-06	0.0100082	0	8.41371e-06	8.32873e-06	0.00200666
							Crizotinib (PF-2341066)	0.0466973	0.107209	0.103525	0.103298	0.106533	0.0934526
							MK-2206	0.026798	0.00551584	0.0893199	0.00174168	0.067085	0.0380921
							Vismodegib (GDC-0449)	0	0	0	0.226459	0.197268	0.0847453
							Alisertib (MLN8237)	0	0	0.0446036	0.00072532	0	0.00906579
							SNS-032 (BMS-387032)	0.375713	0.0152523	0.0497495	0.0559933	0.0559933	0.11054
							Carfilzomib	0.3933	0.389367	0.393709	0.3933	0.389973	0.39193
							Imatinib	0	0	0	0.000473934	0.000459764	0.000186739
							BIX 01294	0.182043	0.0153339	0.00543689	0.0073447	0.182043	0.0784403
							BMS-754807	0.0554318	0.0428442	0.0292179	0.0453512	0.0415661	0.0428822
							SJ-172550	0	0	0	0	0	0
							Barasertib (AZD1152-HQPA)	0	0.000751315	0.000758955	0.00077455	0.00206161	0.000869286
							Ruxolitinib (INCB018424)	0.180097	0.616616	0.691192	0.359951	0.455093	0.46059
							Cediranib (AZD2171)	0.0226044	0.0221225	0.00111393	0.00111393	0.184707	0.0463324
							Lapatinib	0	0	0.0800164	0	0	0.0160033
							Sunitinib	0.00690742	0.0662539	0.0694506	0.0113292	0.0480352	0.0403953
							Trichostatin A	0.286359	0.311188	0.269501	0.286359	0.269501	0.284581
							Tozasertib (VX-680)	0.0354329	0.104042	0.103131	0.058191	0.0642117	0.0730017
							Enzastaurin	0	0	0	0	0.0100024	0.00200047
							PD0332991	0.046344	0.0229682	0.00820066	0.438864	0.0335584	0.109987
							Valproate	0	0.00464124	0.0334835	0	0	0.00762495
							Resveratrol	0	1.97422e-05	0	1.97422e-05	1.91539e-05	1.17276e-05
							Zibotentan (ZD4054)	0	3.74099e-08	3.77878e-08	0	0	1.50395e-08
							SP600125	3.77878e-05	0	3.77878e-05	3.85589e-05	3.74099e-05	3.03089e-05
							Ponatinib (AP24534)	0	0	0	0.0212145	0	0.0042429
							BIX 02188	3.02302e-07	0	3.02302e-07	0.0100005	0	0.00200023
							RO4929097	0	0	0	0	3.02302e-07	6.04604e-08
							Curcumin	0	0	0	0	0	0
							Sodium butyrate	0	0.0371299	0	0.204092	0	0.0482445
							GANT61	0.341068	0.497744	0.353248	0.311473	0.348293	0.370365
							Aurothiomalate	0	0	0	0	0	0
							(OSI-906)	0.671567	0.528793	0.634068	0.603968	0.603968	0.608473
							Pelitinib (EKB-569)	0	0	0.00973497	0.00911677	0.00884145	0.00553864
