# Supplementary material for: A new approach for prediction of tumor sensitivity to targeted drugs based on functional data
Source: BMC Bioinformatics. 2013 Jul 29;14:239. doi: 10.1186/1471-2105-14-239 (PMC3750584; doi:10.1186/1471-2105-14-239)
Supplement: Additional file 5 — Similarity between Drugs. The similarities between the 44 targeted drugs as measured by similarity measure Δ. [file 1471-2105-14-239-S5.xlsx]

## Sheet: similarity
Max Similarity (Excluding itself)	Drug	Veliparib (ABT-888)	Selumetinib (AZD6244)	Bortezomib	Bosutinib (SKI-606)	Dasatinib	Erlotinib	Panobinostat (LBH-589)	Pazopanib (GW-786034)	PI-103	Rapamycin (sirolimus)	Sorafenib	Temsirolimus (CCI-779)	Vorinostat (SAHA)	Obatoclax (GX15-070)	Crizotinib (PF-2341066)	MK-2206	Vismodegib (GDC-0449)	Alisertib (MLN8237)	SNS-032 (BMS-387032)	Carfilzomib	Imatinib	BIX 01294	BMS-754807	SJ-172550	Barasertib (AZD1152-HQPA)	Ruxolitinib (INCB018424)	Cediranib (AZD2171)	Lapatinib	Sunitinib	Trichostatin A	Tozasertib (VX-680)	Enzastaurin	PD0332991	Resveratrol	Zibotentan (ZD4054)	SP600125	Ponatinib (AP24534)	BIX 02188	RO4929097	Curcumin	GANT61	Aurothiomalate	OSI-906	Pelitinib (EKB-569)
0	Veliparib (ABT-888)	1	0	0	0	0	0	0	0	0	0	0	0	0	0	0	0	0	0	0	0	0	0	0	0	0	0	0	0	0	0	0	0	0	0	0	0	0	0	0	0	0	0	0	0
0.000522579	Selumetinib (AZD6244)	0	1	0	0	0.000522579	0	0	0	0	0	0	0	0	0	0	0	0	0	0	0	0	0	0	0	0.000167004	0	0	0	0.000156683	0	0.00012259	0	0	0	0	0	0	0	0	0	0	0	0	0.000114844
0.00583678	Bortezomib	0	0	1	0	0	0	0	0	0	0	0	0	0	0	0	0	0	0	0	0.00583678	0	0	0	0	0	0	0	0	0	0	0	0	0	0	0	0	0	0	0	0	0	0	0	0
0.0432557	Bosutinib (SKI-606)	0	0	0	1	0.00330993	0.000722692	0	0.0211261	0	0	0.0125157	0	0	0	0.0432557	0	0	0	0	0	0.000458493	0	0.00263477	0	0.00606497	0	0.00381749	0.00323743	0.01024	0	0.00661815	0	0	0	0	4.93254e-05	0	0	0	0	0	0	0	0.00619285
0.0719606	Dasatinib	0	0.000522579	0	0.00330993	1	0.0688634	0	0.0299846	0.034313	0	0.0381049	0	0	0	0.000222819	0	0	0	0.0321035	0	0.00220498	0	0.00486113	0	0.0258305	5.18422e-05	0.00442111	0.0229541	0.0161725	0	0.0559027	0	0	0	0	0.0719606	7.46466e-05	0.00418843	0	0	0	0	0	0.0263095
0.100227	Erlotinib	0	0	0	0.000722692	0.0688634	1	0	0.100227	0	0	0.0476948	0	0	0	0.000111538	0	0	0.00556854	0.0390289	0	0.041539	0	0.0110918	0	0.065054	0.00599069	0.00595213	0.00957593	0.0805416	0	0.051396	0	0	0	0	0.00290228	0	0	0	0	0	0	0	0.0983337
0.120076	Panobinostat (LBH-589)	0	0	0	0	0	0	1	0	0	0	0	0	0.114581	0	0	0	0	0	0	0	0	0	0	0	0	0	0	0	0	0.120076	0	0	0	0	0	0	0	0	0	0	0	0	0	0
0.103269	Pazopanib (GW-786034)	0	0	0	0.0211261	0.0299846	0.100227	0	1	0.0113128	0	0.0644986	0	0	0	0.00282466	0	0	7.61088e-06	0.0458006	0	0.0568793	0	0.0158052	0	0.0637777	0.00272096	0.00759581	0.004032	0.0816441	0	0.0994152	0	0	0	0	0.0113974	0.000190752	0	0	0	0	0	0.000222544	0.103269
0.077078	PI-103	0	0	0	0	0.034313	0	0	0.0113128	1	0	0.000170321	0	0	0	0	0	0	0	0.00488845	0	0.077078	0	0	0	0	0	0	0	0.00294941	0	0.010438	0	0	0	0	0	0	0	0	0	0	0	0	0.0125097
0.988636	Rapamycin (sirolimus)	0	0	0	0	0	0	0	0	0	1	0	0.988636	0	0	0	0	0	0	0	0	0	0	0	0	0	0	0	0	0	0	0	0	0	0	0	0	0	0	0	0	0	0	0	0
0.153871	Sorafenib	0	0	0	0.0125157	0.0381049	0.0476948	0	0.0644986	0.000170321	0	1	0	0	0	0.012132	0	0	0.0028097	0.00906244	0	0.0430799	0	0.00827583	0	0.153871	0	0.00277735	0.00981447	0.0695241	0	0.0541641	0	0	0	0	0.0176025	2.83401e-05	0	0	0	0	0	0	0.0584673
0.988636	Temsirolimus (CCI-779)	0	0	0	0	0	0	0	0	0	0.988636	0	1	0	0	0	0	0	0	0	0	0	0	0	0	0	0	0	0	0	0	0	0	0	0	0	0	0	0	0	0	0	0	0	0
0.114581	Vorinostat (SAHA)	0	0	0	0	0	0	0.114581	0	0	0	0	0	1	0	0	0	0	0	0	0	0	0	0	0	0	0	0	0	0	0.0819876	0	0	0	0	0	0	0	0	0	0	0	0	0	0
0	Obatoclax (GX15-070)	0	0	0	0	0	0	0	0	0	0	0	0	0	1	0	0	0	0	0	0	0	0	0	0	0	0	0	0	0	0	0	0	0	0	0	0	0	0	0	0	0	0	0	0
0.0432557	Crizotinib (PF-2341066)	0	0	0	0.0432557	0.000222819	0.000111538	0	0.00282466	0	0	0.012132	0	0	0	1	0	0	0	0	0	0	0	0.00252902	0	0.00364789	0	0	0	0.00282295	0	0.004067	0	0	0	0	0	0	0	0	0	0	0	0	0.00133129
0.000332292	MK-2206	0	0	0	0	0	0	0	0	0	0	0	0	0	0	0	1	0	0	0	0	0	0	0	0	0	0	0	0	2.79702e-05	0	0	0	0	0	0	0.000332292	0	0	0	0	0	0	0	0
0.0284043	Vismodegib (GDC-0449)	0	0	0	0	0	0	0	0	0	0	0	0	0	0	0	0	1	0	0	0	0	0	0	0	0	0	0	0	0	0	0	0	0	0	0	0	0	0	0	0	0.0284043	0	0	0
0.00556854	Alisertib (MLN8237)	0	0	0	0	0	0.00556854	0	7.61088e-06	0	0	0.0028097	0	0	0	0	0	0	1	1.9553e-05	0	0	0	0.00136733	0	9.97801e-05	0	0	0	0.00213317	0	0.000136394	0	0	0	0	0	0	0	0	0	0	0	0	0
0.0498086	SNS-032 (BMS-387032)	0	0	0	0	0.0321035	0.0390289	0	0.0458006	0.00488845	0	0.00906244	0	0	0	0	0	0	1.9553e-05	1	0	0.0498086	0	0.0010542	0	0.00741167	0	0	0	0.0271625	0	0.0462344	0	0	0	0	0	0	0.0103274	0	0	0	0	0	0.0408336
0.00583678	Carfilzomib	0	0	0.00583678	0	0	0	0	0	0	0	0	0	0	0	0	0	0	0	0	1	0	0	0	0	0	0	0	0	0	0	0	0	0	0	0	0	0	0	0	0	0	0	0	0
0.077078	Imatinib	0	0	0	0.000458493	0.00220498	0.041539	0	0.0568793	0.077078	0	0.0430799	0	0	0	0	0	0	0	0.0498086	0	1	0	0.000542759	0	0.0609102	0	0.00127988	0	0.0100862	0	0.0421942	0	0	0	0	0.00243736	0	0	0	0	0	0	0	0.0619058
0	BIX 01294	0	0	0	0	0	0	0	0	0	0	0	0	0	0	0	0	0	0	0	0	0	1	0	0	0	0	0	0	0	0	0	0	0	0	0	0	0	0	0	0	0	0	0	0
0.0875591	BMS-754807	0	0	0	0.00263477	0.00486113	0.0110918	0	0.0158052	0	0	0.00827583	0	0	0	0.00252902	0	0	0.00136733	0.0010542	0	0.000542759	0	1	0	0.00395767	0.000145529	0.00601743	0	0.00626959	0	0.038112	0.00205383	0	0.0711476	0	0.0875591	0	0	0	0.041075	0	0	9.56272e-05	0.0297321
0	SJ-172550	0	0	0	0	0	0	0	0	0	0	0	0	0	0	0	0	0	0	0	0	0	0	0	1	0	0	0	0	0	0	0	0	0	0	0	0	0	0	0	0	0	0	0	0
0.153871	Barasertib (AZD1152-HQPA)	0	0.000167004	0	0.00606497	0.0258305	0.065054	0	0.0637777	0	0	0.153871	0	0	0	0.00364789	0	0	9.97801e-05	0.00741167	0	0.0609102	0	0.00395767	0	1	0	0.00707064	0.0534923	0.044057	0	0.0522426	0	0	0	0	0.00386235	0	0	0	0	0	0	0	0.0417165
0.00599069	Ruxolitinib (INCB018424)	0	0	0	0	5.18422e-05	0.00599069	0	0.00272096	0	0	0	0	0	0	0	0	0	0	0	0	0	0	0.000145529	0	0	1	0	0	0.00253575	0	0.00188612	0	0	0	0	0	0	0	0	0	0	0	0	0.000102368
0.0101902	Cediranib (AZD2171)	0	0	0	0.00381749	0.00442111	0.00595213	0	0.00759581	0	0	0.00277735	0	0	0	0	0	0	0	0	0	0.00127988	0	0.00601743	0	0.00707064	0	1	0.000981176	0.00272748	0	0.0047648	0	0	0	0	0	0.0101902	0	0	0	0	0	0	0.00203239
0.0534923	Lapatinib	0	0	0	0.00323743	0.0229541	0.00957593	0	0.004032	0	0	0.00981447	0	0	0	0	0	0	0	0	0	0	0	0	0	0.0534923	0	0.000981176	1	0.000101746	0	0.000736405	0	0	0	0	0	0	0	0	0	0	0	0	0.00143394
0.10447	Sunitinib	0	0.000156683	0	0.01024	0.0161725	0.0805416	0	0.0816441	0.00294941	0	0.0695241	0	0	0	0.00282295	2.79702e-05	0	0.00213317	0.0271625	0	0.0100862	0	0.00626959	0	0.044057	0.00253575	0.00272748	0.000101746	1	0	0.10447	0	8.95378e-05	0	0	0.00639212	0.000123117	0	0	0	0	0	0.000195876	0.0742115
0.120076	Trichostatin A	0	0	0	0	0	0	0.120076	0	0	0	0	0	0.0819876	0	0	0	0	0	0	0	0	0	0	0	0	0	0	0	0	1	0	0	0	0	0	0	0	0	0	0	0	0	0	0
0.168645	Tozasertib (VX-680)	0	0.00012259	0	0.00661815	0.0559027	0.051396	0	0.0994152	0.010438	0	0.0541641	0	0	0	0.004067	0	0	0.000136394	0.0462344	0	0.0421942	0	0.038112	0	0.0522426	0.00188612	0.0047648	0.000736405	0.10447	0	1	0	0	0	0	0.00475223	0.000131358	0	0	0	0	0	0.000153251	0.168645
0.00257103	Enzastaurin	0	0	0	0	0	0	0	0	0	0	0	0	0	0	0	0	0	0	0	0	0	0	0.00205383	0	0	0	0	0	0	0	0	1	0	0.0020001	0	0.00257103	0	0	0	0	0	0	0	0
8.95378e-05	PD0332991	0	0	0	0	0	0	0	0	0	0	0	0	0	0	0	0	0	0	0	0	0	0	0	0	0	0	0	0	8.95378e-05	0	0	0	1	0	0	0	0	0	0	0	0	0	0	0
0.0711476	Resveratrol	0	0	0	0	0	0	0	0	0	0	0	0	0	0	0	0	0	0	0	0	0	0	0.0711476	0	0	0	0	0	0	0	0	0.0020001	0	1	0	0.0457736	0	0	0	0	0	0	0	0
0	Zibotentan (ZD4054)	0	0	0	0	0	0	0	0	0	0	0	0	0	0	0	0	0	0	0	0	0	0	0	0	0	0	0	0	0	0	0	0	0	0	1	0	0	0	0	0	0	0	0	0
0.0875591	SP600125	0	0	0	4.93254e-05	0.0719606	0.00290228	0	0.0113974	0	0	0.0176025	0	0	0	0	0.000332292	0	0	0	0	0.00243736	0	0.0875591	0	0.00386235	0	0	0	0.00639212	0	0.00475223	0.00257103	0	0.0457736	0	1	0	0	0	0	0	0	0	0.000382742
0.0101902	Ponatinib (AP24534)	0	0	0	0	7.46466e-05	0	0	0.000190752	0	0	2.83401e-05	0	0	0	0	0	0	0	0	0	0	0	0	0	0	0	0.0101902	0	0.000123117	0	0.000131358	0	0	0	0	0	1	0	0	0	0	0	0	0
0.0103274	BIX 02188	0	0	0	0	0.00418843	0	0	0	0	0	0	0	0	0	0	0	0	0	0.0103274	0	0	0	0	0	0	0	0	0	0	0	0	0	0	0	0	0	0	1	0	0	0	0	0	0
0	RO4929097	0	0	0	0	0	0	0	0	0	0	0	0	0	0	0	0	0	0	0	0	0	0	0	0	0	0	0	0	0	0	0	0	0	0	0	0	0	0	1	0	0	0	0	0
0.041075	Curcumin	0	0	0	0	0	0	0	0	0	0	0	0	0	0	0	0	0	0	0	0	0	0	0.041075	0	0	0	0	0	0	0	0	0	0	0	0	0	0	0	0	1	0	0	0	0
0.0284043	GANT61	0	0	0	0	0	0	0	0	0	0	0	0	0	0	0	0	0.0284043	0	0	0	0	0	0	0	0	0	0	0	0	0	0	0	0	0	0	0	0	0	0	0	1	0	0	0
0	Aurothiomalate	0	0	0	0	0	0	0	0	0	0	0	0	0	0	0	0	0	0	0	0	0	0	0	0	0	0	0	0	0	0	0	0	0	0	0	0	0	0	0	0	0	1	0	0
0.000222544	OSI-906	0	0	0	0	0	0	0	0.000222544	0	0	0	0	0	0	0	0	0	0	0	0	0	0	9.56272e-05	0	0	0	0	0	0.000195876	0	0.000153251	0	0	0	0	0	0	0	0	0	0	0	1	0
0.168645	Pelitinib (EKB-569)	0	0.000114844	0	0.00619285	0.0263095	0.0983337	0	0.103269	0.0125097	0	0.0584673	0	0	0	0.00133129	0	0	0	0.0408336	0	0.0619058	0	0.0297321	0	0.0417165	0.000102368	0.00203239	0.00143394	0.0742115	0	0.168645	0	0	0	0	0.000382742	0	0	0	0	0	0	0	1
